# Supplementary material for: Data of co-extraction of inulin and phenolic compounds from globe artichoke discards, using different conditioning conditions of the samples and extraction by maceration
Source: Data Brief. 2020 Jul 5;31:105986. doi: 10.1016/j.dib.2020.105986 (PMC7363658; doi:10.1016/j.dib.2020.105986)
Supplement: Supplementary file 1 [file mmc1.xml]

<?xml version="1.0" encoding="utf-8" standalone="no"?>
<data>
  <datasets>
    <author>carmensoto@creas.cl</author>
    <type>0</type>
    <dataset>
      <value>6</value>
      <reason>Other (please explain)</reason>
      <comments>I have submitted my raw data as a supplementary data file along with my manuscript."</comments>
    </dataset>
  </datasets>
</data>
