# Supplementary material for: Data of co-extraction of inulin and phenolic compounds from globe artichoke discards, using different conditioning conditions of the samples and extraction by maceration
Source: Data Brief. 2020 Jul 5;31:105986. doi: 10.1016/j.dib.2020.105986 (PMC7363658; doi:10.1016/j.dib.2020.105986)
Supplement: Supplementary file 2 [file mmc2.xlsx]

## Sheet: Inulin TPC Freeze Drying fig 1
	mg/100 g.d.b.	mg/100 g.d.b.
time of extraction	Inulin	TPC
10 min	3399.75	2155.75
20 min	3938.76	2086.31
40 min	3299.37	2141.15
60 min	3327.93	2130.09
SD	169.101	120.704
	192.717	108.423
	178.458	115.98
	251.596	158.964

## Sheet: Inulin convenc. drying fig 2
Drying temperature 40°				Inulin concentration [g/L]		Inulin extraction from discards [%]
Sample ID	Extraction Time [min]	Discards/Solvent ratio [g/L]	Standard deviation	Mean	SD	Mean	SD
73-74	10	59.1096	2.442	1.30069	0.0892757	2.18393	0.101746
75-76	20	59.8763	1.28918	1.47536	0.22103	2.51598	0.125371
77-78	40	59.9691	1.31224	1.59865	0.167281	2.81513	0.157479
79-80	60	54.9388	1.0372	1.28068	0.0439993	2.33174	0.0934381
Drying temperature 60°				Inulin concentration [g/L]		Inulin extraction from discards [%]
Sample ID	Extraction Time [min]	Discards/Solvent ratio [g/L]	Standard deviation	Mean	SD	Mean	SD
81-82	10	59.1824	0	2.11266	0.157684	3.49595	0.218855				40°C	60°C	80°C	100°C
83-84	20	57.4441	2.32513	1.91556	0.119012	3.42489	0.132509			10 min	2183.93	3495.95	2979.31	2073.04
85-86	40	57.5257	0.0323249	2.22257	0.351742	3.73702	0.237314			20 min	2515.98	3424.89	2830.05	2852.72
87-88	60	57.3	0.0525279	2.43357	0.163568	4.39114	0.208204			40 min	2815.13	3737.02	3500.25	3451.69
										60 min	2331.74	4391.14	3093.43	3521.99
Drying temperature 80°				Inulin concentration [g/L]		Inulin extraction from discards [%]
Sample ID	Extraction Time [min]	Discards/Solvent ratio [g/L]	Standard deviation	Mean	SD	Mean	SD			SD	101.746	218.855	171.723	43.9816
121-122	10	57.5861	2.28238	1.68114	0.0864491	2.97931	0.171723				125.371	132.509	156.809	295.941
123-124	20	55.6472	0.0117851	1.6798	0.193938	2.83005	0.156809				157.479	237.314	369.341	145.778
125-126	40	56.4952	1.0775	2.04225	0.2696	3.50025	0.369341				93.4381	208.204	334.641	196.655
127-128	60	56.4339	1.14001	1.78115	0.212245	3.09343	0.334641
Drying temperature 100°				Inulin concentration [g/L]		Inulin extraction from discards [%]
Sample ID	Extraction Time [min]	Discards/Solvent ratio [g/L]	Standard deviation	Mean	SD	Mean	SD
131-132	10	58.3141	1.23619	1.28956	0.182759	2.07304	0.0439816
133-134	20	56.6088	1.1674	1.59998	0.200752	2.85272	0.295941
135-136	40	55.9419	2.27224	1.9292	0.0471037	3.45169	0.145778
137-138	60	58.2587	1.20636	2.0506	0.0893506	3.52199	0.196655

## Sheet: TPC Convec. Drying fig 3
Drying temperature 40°				TPC [g/L]		TPC extracted from discards CFT [%]									75% etoh extraction
Sample ID	Extraction Time [min]	Discards/Solvent ratio [g/L]	SD	Mean	SD	Mean	SD			mg/100 g
73-74	10	59.1096	2.442	0.11792	0.00961232	0.199853	0.0195457
75-76	20	59.8763	1.28918	0.128127	0.00740834	0.213982	0.0118352			40°C	60°C	80°C	100°C
77-78	40	59.9691	1.31224	0.133805	0.0055566	0.223177	0.00990191		10 min	199.853	313.056	298.239	480.812
79-80	60	54.9388	1.0372	0.127911	0.00606816	0.23281	0.0101455		20 min	213.982	332.092	316.658	541.149
									40 min	223.177	341.861	341.056	553.333
Drying temperature 60°				TPC [g/L]		TPC extracted from discards CFT [%]			60 min	232.81	337.219	337.302	528.887
Sample ID	Extraction Time [min]	Discards/Solvent ratio [g/L]	SD	Mean	SD	Mean	SD
81-82	10	59.1824	0	0.185274	0.0104994	0.313056	0.0177408
83-84	20	57.4441	2.32513	0.190377	0.0115134	0.332092	0.028489		SD	19.5457	17.7408	7.16446	27.2972
85-86	40	57.5257	0.0323249	0.196659	0.0113087	0.341861	0.0196223			11.8352	28.489	10.6568	27.7728
87-88	60	57.3	0.0525279	0.193224	0.0147909	0.337219	0.0258941			9.90191	19.6223	20.3954	22.0412
										10.1455	25.8941	23.9133	23.0006
Drying temperature 80°				TPC [g/L]		TPC extracted from discards CFT [%]
Sample ID	Extraction Time [min]	Discards/Solvent ratio [g/L]	SD	Mean	SD	Mean	SD
121-122	10	57.5861	2.28238	0.171684	0.00444315	0.298239	0.00716446
123-124	20	55.6472	0.0117851	0.176212	0.00595184	0.316658	0.0106568
125-126	40	56.4952	1.0775	0.192815	0.0141413	0.341056	0.0203954
127-128	60	56.4339	1.14001	0.190443	0.0152841	0.337302	0.0239133
Drying temperature 100°				TPC [g/L]		TPC extracted from discards CFT [%]
Sample ID	Extraction Time [min]	Discards/Solvent ratio [g/L]	SD	Mean	SD	Mean	SD
131-132	10	58.3141	1.23619	0.280361	0.0162817	0.480812	0.0272972
133-134	20	56.6088	1.1674	0.306164	0.0121854	0.541149	0.0277728
135-136	40	55.9419	2.27224	0.309327	0.00937002	0.553333	0.0220412
137-138	60	58.2587	1.20636	0.308177	0.0156226	0.528887	0.0230006

## Sheet: Sequential Extraction fig 4
	Freeze drying sample
	Samples ID	Inulin extracted from discards [mg/g ]	SD		Samples ID	TPC [mg/g]	SD
30 minutes	231-232	89.173	5.06281		231-232	25.4606	1.65893
	233-234	100.902	4.15684		233-234	25.1022	1.60719
	Samples ID	Inulin extracted from discards [mg/g ]	SD		Samples ID	TPC [mg/g]	SD			30 minutes
10 minutes	231-232	5.89395	0.62581		231-232	1.49973	0.114844				mg/100 g	mg /100 g
	233-234	8.17046	0.769659		233-234	1.77485	0.12844				Inulin	TPC
										Water extraction	10090.2	2510.22
										Ethanol : Water 75:25	817.046	177.485
										sum	10907.3	2687.7
										SD	415.684	160.719
										SD	76.9659	12.844

## Sheet: Solvent proportion fig 5
Temperature 40°C / Ethanol :Water 25:75				Inulin concentration [g/L]		Inulin extraction from discards [%]
Sample ID	Extraction Time [min]	Discards/Solvent ratio [g/L]	Standard deviation	Mean	SD	Mean	SD
97-98	10	59.9341	1.11309	2.34641	0.230137	4.0797	0.140441				25:75	50:50	75:25	100:0
99-100	20	59.0235	0.141421	2.39941	0.384987	4.18279	0.221823			10 min	4079.7	3654.83	3399.75	1158.01
101-102	40	59.0353	0.199654	2.7779	0.154241	4.79152	0.154218			20 min	4182.79	5251.23	3938.76	1350.9
103-104	60	58.2779	1.09607	2.73635	0.265801	4.97051	0.211623			40 min	4791.52	4982.62	3299.37	1352.63
										60 min	4970.51	4510.19	3327.93	1445.53
Temperature 40°C / Ethanol :Water 50:50				Inulin concentration [g/L]		Inulin extraction from discards [%]
Sample ID	Extraction Time [min]	Discards/Solvent ratio [g/L]	Standard deviation	Mean	SD	Mean	SD
105-106	10	56.6699	1.08098	2.26691	0.461788	3.65483	0.471389			SD	140.441	471.389	169.101	95.8934
107-108	20	56.6567	1.16437	2.79361	0.312722	5.25123	0.257463				221.823	257.463	192.717	166.993
109-110	40	56.5933	1.02766	2.66848	0.387823	4.98262	0.311118				154.218	311.118	178.458	48.5002
111-112	60	56.623	1.17963	2.75471	0.477845	4.51019	0.0928444				211.623	92.8444	251.596	137.145
emperature 40°C / Ethanol :Water 75:25				Inulin concentration [g/L]		Inulin extraction from discards [%]
Muestra	Tiempo [min]	Concentración [g/L]	Desviación	Mean	SD	Mean	SD
89-90	10	59.1265	0.0374351	1.9227	0.232313	3.39975	0.169101
91-92	20	58.1195	1.19531	2.26039	0.253596	3.93876	0.192717
93-94	40	58.1135	1.17879	1.85399	0.167641	3.29937	0.178458
95-96	60	58.0877	1.20695	2.01461	0.311448	3.32793	0.251596
emperature 40°C / Ethanol :Water 100:0				Inulin concentration [g/L]		Inulin Content in discards [%]
Muestra	Tiempo [min]	Concentración [g/L]	Desviación	Mean	SD	Mean	SD
113-114	10	55.8534	2.29234	0.646087	0.0460243	1.15801	0.0958934
115-116	20	56.7213	1.15371	0.725795	0.125552	1.3509	0.166993
117-118	40	56.5262	1.07413	0.805109	0.0972993	1.35263	0.0485002
119-120	60	56.5769	1.07514	0.885832	0.121476	1.44553	0.137145
